# Supplementary material for: Trajectories of functioning in a population-based sample of veterans: contributions of moral injury, PTSD, and depression
Source: Psychol Med. 2020 Nov 25;52(12):2332–41. doi: 10.1017/S0033291720004249 (PMC9527674; doi:10.1017/S0033291720004249)
Supplement: Supplementary file 1 [file S0033291720004249sup001.zip]

Archive with 7 entries (7 files):
- S0033291720004249sup001.docx
- S0033291720004249sup002.tif
- S0033291720004249sup003.tif
- S0033291720004249sup004.tif
- S0033291720004249sup005.tif
- S0033291720004249sup006.tif
- S0033291720004249sup007.tif
